# Supplementary material for: PP-Based Blends with PVP-I Additive: Mechanical, Thermal, and Barrier Properties for Packaging of Iodophor Pharmaceutical Formulations
Source: Polymers (Basel). 2025 Sep 9;17(18):2442. doi: 10.3390/polym17182442 (PMC12473595; doi:10.3390/polym17182442)
Supplement: Supplementary file 1 [file polymers-17-02442-s001.zip]

Archive with 1 entries (1 files):
- polymers-3809659-supplementary.pdf
